# Supplementary material for: Preliminary Safety Assessment for Mandarin Orange Peel Administration to Dogs Based on Physical Conditions and Blood Examination Parameters
Source: Metabolites. 2026 Mar 23;16(3):213. doi: 10.3390/metabo16030213 (PMC13027855; doi:10.3390/metabo16030213)
Supplement: Supplementary file 1 [file metabolites-16-00213-s001.zip]

Archive with 1 entries (1 files):
- metabolites-4182070--Supplementary.pdf
